# Supplementary material for: The Need for an Evidence-Based Program in Sweden to Support Parents to Create Healthy Lifestyle Behaviors from the Start of Life—Parental Perceptions
Source: Nutrients. 2020 Dec 14;12(12):3823. doi: 10.3390/nu12123823 (PMC7765081; doi:10.3390/nu12123823)
Supplement: Supplementary file 1 [file nutrients-12-03823-s001.zip]

Archive with 3 entries (2 files):
- nutrients-1025201-suppl/
- nutrients-1025201-suppl/nutrients-1025201-Scheme1_COREQ_Checklist.pdf
- nutrients-1025201-suppl/nutrients-1025201-Suppl Table.pdf
